# Supplementary material for: Detection of Selection Signatures Underlying Production and Adaptive Traits Based on Whole-Genome Sequencing of Six Donkey Populations
Source: Animals (Basel). 2020 Oct 7;10(10):1823. doi: 10.3390/ani10101823 (PMC7600737; doi:10.3390/ani10101823)
Supplement: Supplementary file 1 [file animals-10-01823-s001.zip]

Archive with 5 entries (3 files):
- animals-929465-suppl/
- animals-929465-suppl/SupMaterial/
- animals-929465-suppl/SupMaterial/S1.JPEG
- animals-929465-suppl/SupMaterial/S2.JPEG
- animals-929465-suppl/SupMaterial/Table.DOCX
